# Supplementary material for: Skeletal Stilbenolignan Enantiomers and Flavonoid Derivatives Against Depression in Mice from Dracaena cochinchinensis Exudates
Source: Int J Mol Sci. 2026 Apr 29;27(9):3966. doi: 10.3390/ijms27093966 (PMC13163946; doi:10.3390/ijms27093966)
Supplement: Supplementary file 1 [file ijms-27-03966-s001.zip]

Archive with 1 entries (1 files):
- ijms-4252858-supplementary.pdf
